# Supplementary material for: A new species of Oomyzus Rondani (Hymenoptera, Eulophidae) and first record of O. gallerucae (Fonscolombe) from China, with a key to Chinese species
Source: Zookeys. 2020 Jul 20;950:41–9. doi: 10.3897/zookeys.950.48795 (PMC7387362; doi:10.3897/zookeys.950.48795)
Supplement: XML Treatment for Oomyzus flavotibialis [file zookeys.950.48795-treatment1.xml]

<!DOCTYPE tp:taxon-treatment
  PUBLIC "-//TaxonX//DTD Taxonomic Treatment Publishing DTD v0 20100105//EN" "tax-treatment-NSO.dtd">
<tp:taxon-treatment xmlns:tp="http://www.plazi.org/taxpub"><tp:treatment-meta><kwd-group><label>Taxon classification</label><kwd><named-content xmlns:xlink="http://www.w3.org/1999/xlink" content-type="kingdom">Animalia</named-content></kwd><kwd><named-content xmlns:xlink="http://www.w3.org/1999/xlink" content-type="order">Hymenoptera</named-content></kwd><kwd><named-content xmlns:xlink="http://www.w3.org/1999/xlink" content-type="family">Eulophidae</named-content></kwd></kwd-group><mixed-citation publication-type="journal"><person-group><name><surname>Li</surname><given-names>Wen-Jian</given-names></name><name><surname>Li</surname><given-names>Cheng-De</given-names></name></person-group><article-title>A new species of <italic><tp:taxon-name><tp:taxon-name-part taxon-name-part-type="genus" reg="Oomyzus">Oomyzus</tp:taxon-name-part></tp:taxon-name></italic> Rondani (<tp:taxon-name><tp:taxon-name-part taxon-name-part-type="order">Hymenoptera</tp:taxon-name-part></tp:taxon-name>, <tp:taxon-name><tp:taxon-name-part taxon-name-part-type="family">Eulophidae</tp:taxon-name-part></tp:taxon-name>) and first record of <italic><tp:taxon-name><tp:taxon-name-part taxon-name-part-type="genus" reg="Oomyzus">O.</tp:taxon-name-part> <tp:taxon-name-part taxon-name-part-type="species" reg="gallerucae">gallerucae</tp:taxon-name-part></tp:taxon-name></italic> (Fonscolombe) from China, with a key to Chinese species</article-title><source>Zookeys</source><day>20</day><month>7</month><year>2020</year><volume>950</volume><fpage>41</fpage><lpage>49</lpage><pub-id pub-id-type="doi">10.3897/zookeys.950.48795</pub-id></mixed-citation></tp:treatment-meta><tp:nomenclature><tp:taxon-name><object-id xmlns:xlink="http://www.w3.org/1999/xlink" content-type="arpha" xlink:type="simple">90BDE698-A2BD-5B0C-8DD1-5C5F05D59974</object-id>
              <tp:taxon-name-part taxon-name-part-type="genus" reg="Oomyzus">Oomyzus</tp:taxon-name-part>
              <tp:taxon-name-part taxon-name-part-type="species" reg="flavotibialis">flavotibialis</tp:taxon-name-part>
              <object-id xmlns:xlink="http://www.w3.org/1999/xlink" content-type="zoobank" xlink:type="simple">http://zoobank.org/A6DC6119-AF2F-4A2E-AF3D-35BBFA2EFC91</object-id>
            </tp:taxon-name><tp:taxon-status xmlns:xlink="http://www.w3.org/1999/xlink" xlink:type="simple">sp. nov.</tp:taxon-status><xref ref-type="fig" rid="F1">Figures 1–6</xref><xref ref-type="fig" rid="F2">, 7–8</xref></tp:nomenclature><tp:treatment-sec sec-type="type material" id="SECID0EKPAC"><title>Type material.</title><p><bold><italic>Holotype</italic></bold>: female [on slide], China, Liaoning Province, Anshan City, Mount Qian Shan, 23.VI.2015, Hui Geng, Yan Gao, Zhi-Guang Wu, and Si-Zhu Liu, by sweeping. Deposited in <abbrev xmlns:xlink="http://www.w3.org/1999/xlink" content-type="institution" xlink:title="Northeast Forestry University, Harbin" id="ABBRID0EVPAC" xlink:type="simple">NEFU</abbrev>.</p><p><bold><italic>Paratypes</italic></bold>: 8 females, 1 male. China. <bold>Liaoning Province</bold>, same data as holotype, [1 female on card]; Anshan City, Mount Qian Shan, 25.VI.2015, Hui Geng, Yan Gao, Si-Zhu Liu, and Zhi-Guang Wu, sweeping, [2 females on slides]; Anshan City, Mount Qian Shan, 20.IX.2015, Hui Geng, Yan Gao, and Xin-Yu Zhang, sweeping, [2 females on slides]; Fushun City, 18.VI.2012, Hui Geng, Xiang-Xiang Jin, and Jiang Liu, sweeping, [1 female on slide]; <bold>Shandong Province</bold>, Pingdu City, Mount Daze, 18.VII.2014, Hui Geng, Yan Gao, Si-Zhu Liu, and Zhi-Guang Wu, sweeping, [2 females, 1 male on slides]. All deposited in <abbrev xmlns:xlink="http://www.w3.org/1999/xlink" content-type="institution" xlink:title="Northeast Forestry University, Harbin" id="ABBRID0EGAAE" xlink:type="simple">NEFU</abbrev>.</p></tp:treatment-sec><tp:treatment-sec sec-type="diagnosis" id="SECID0ELAAE"><title>Diagnosis.</title><p><bold>Female.</bold> Body black with all tibiae yellow; propodeum with median carina poorly defined, spiracle circular, partly exposed, and separated by about its diameter from metanotum; propodeum reticulation absent; <abbrev xmlns:xlink="http://www.w3.org/1999/xlink" xlink:title="marginal vein" id="ABBRID0ETAAE" xlink:type="simple">MV</abbrev> 2.1–2.6× as long as <abbrev xmlns:xlink="http://www.w3.org/1999/xlink" xlink:title="stigmal vein" id="ABBRID0EXAAE" xlink:type="simple">STV</abbrev>; <abbrev xmlns:xlink="http://www.w3.org/1999/xlink" xlink:title="submarginal vein" id="ABBRID0E2AAE" xlink:type="simple">SMV</abbrev> with two dorsal setae. <italic>Male.</italic> Antenna with plaque 0.67× as long as scape. Forewing with costal cell 1.4× as long as <abbrev xmlns:xlink="http://www.w3.org/1999/xlink" xlink:title="marginal vein" id="ABBRID0EBBAE" xlink:type="simple">MV</abbrev>, <abbrev xmlns:xlink="http://www.w3.org/1999/xlink" xlink:title="marginal vein" id="ABBRID0EFBAE" xlink:type="simple">MV</abbrev> 2.5× as long as <abbrev xmlns:xlink="http://www.w3.org/1999/xlink" xlink:title="stigmal vein" id="ABBRID0EJBAE" xlink:type="simple">STV</abbrev>, <abbrev xmlns:xlink="http://www.w3.org/1999/xlink" xlink:title="submarginal vein" id="ABBRID0ENBAE" xlink:type="simple">SMV</abbrev> with two dorsal setae.</p><p>The new species belongs to the <italic><tp:taxon-name><tp:taxon-name-part taxon-name-part-type="genus" reg="Oomyzus"/><tp:taxon-name-part taxon-name-part-type="species" reg="incertus">incertus</tp:taxon-name-part></tp:taxon-name></italic>-group (<xref ref-type="bibr" rid="B3">Graham 1991</xref>). Among the species recorded from China, <italic><tp:taxon-name><tp:taxon-name-part taxon-name-part-type="genus" reg="Oomyzus">O.</tp:taxon-name-part> <tp:taxon-name-part taxon-name-part-type="species" reg="flavotibialis">flavotibialis</tp:taxon-name-part></tp:taxon-name></italic> is similar to <italic><tp:taxon-name><tp:taxon-name-part taxon-name-part-type="genus" reg="Oomyzus">O.</tp:taxon-name-part> <tp:taxon-name-part taxon-name-part-type="species" reg="scaposus">scaposus</tp:taxon-name-part></tp:taxon-name></italic>, but can be separated from the latter by the following combination of characteristics: propodeum with median carina poorly defined, (vs sharply defined), spiracle circular, partly exposed (vs suboval, fully exposed) and separated by about its diameter from metanotum (vs about 0.5× its diameter) ; propodeum reticulation absent (vs present but very fine); <abbrev xmlns:xlink="http://www.w3.org/1999/xlink" xlink:title="marginal vein" id="ABBRID0EXCAE" xlink:type="simple">MV</abbrev> 2.1–2.6× as long as <abbrev xmlns:xlink="http://www.w3.org/1999/xlink" xlink:title="stigmal vein" id="ABBRID0E2CAE" xlink:type="simple">STV</abbrev> (vs 3.0–3.7×); <abbrev xmlns:xlink="http://www.w3.org/1999/xlink" xlink:title="submarginal vein" id="ABBRID0E6CAE" xlink:type="simple">SMV</abbrev> with two dorsal setae (vs usually with only one); tibiae completely yellow (vs mainly brown to blackish). The new species is also similar to the extralimital species <italic><tp:taxon-name><tp:taxon-name-part taxon-name-part-type="genus" reg="Oomyzus">O.</tp:taxon-name-part> <tp:taxon-name-part taxon-name-part-type="species" reg="incertus">incertus</tp:taxon-name-part></tp:taxon-name></italic> (see <xref ref-type="bibr" rid="B3">Graham 1991</xref> for description), but can be separated from the latter by characteristics: <abbrev xmlns:xlink="http://www.w3.org/1999/xlink" xlink:title="minimum distance between lateral ocelli" id="ABBRID0ESDAE" xlink:type="simple">POL</abbrev> 2.1–2.5× <abbrev xmlns:xlink="http://www.w3.org/1999/xlink" xlink:title="minimum distance between lateral ocellus and eye margin" id="ABBRID0EWDAE" xlink:type="simple">OOL</abbrev> (vs 1.5–1.65×), <abbrev xmlns:xlink="http://www.w3.org/1999/xlink" xlink:title="minimum distance between lateral ocellus and eye margin" id="ABBRID0E1DAE" xlink:type="simple">OOL</abbrev> 1.5–1.8× <abbrev xmlns:xlink="http://www.w3.org/1999/xlink" xlink:title="longest diameter of a lateral ocellus" id="ABBRID0E5DAE" xlink:type="simple">OD</abbrev> (vs 2.3–2.5×); propodeum medially distinctly longer than dorsellum (vs hardly longer than).</p></tp:treatment-sec><tp:treatment-sec sec-type="description" id="SECID0ECEAE"><title>Description.</title><p><bold>Female. <italic>Body length</italic></bold> 1.0–1.2 mm (1.1 mm), black with dark-green metallic reflection. Antenna with radicle dark brown, scape mostly yellow, brown along dorsal edge, pedicel with dorsal half brown, ventral half yellow, flagellum yellowish brown. Metasoma oval, smooth, with weak bronze and bluish tint like mesosoma. Wings hyaline, venation yellowish brown. Legs with coxae dark brown, trochanters yellowish brown; basal 2/3 of pro- and metafemora brown with distal 1/3 yellow, a little more than half of mesofemora yellowish brown basally, remaining distal part yellow; tibiae and basal three tarsomeres yellow, last tarsomeres brown to dark brown.</p><p><bold><italic>Head</italic></bold> (Fig. <xref ref-type="fig" rid="F1">1</xref>) in dorsal view, slightly broader than mesosoma with slightly raised reticulation, 3.0–3.4× (3.2×) as broad as long; <abbrev xmlns:xlink="http://www.w3.org/1999/xlink" xlink:title="minimum distance between lateral ocelli" id="ABBRID0EXEAE" xlink:type="simple">POL</abbrev> 2.1–2.5× (2.2×) <abbrev xmlns:xlink="http://www.w3.org/1999/xlink" xlink:title="minimum distance between lateral ocellus and eye margin" id="ABBRID0E2EAE" xlink:type="simple">OOL</abbrev>, <abbrev xmlns:xlink="http://www.w3.org/1999/xlink" xlink:title="minimum distance between lateral ocellus and eye margin" id="ABBRID0E6EAE" xlink:type="simple">OOL</abbrev> 1.5–1.8× (1.8×) <abbrev xmlns:xlink="http://www.w3.org/1999/xlink" xlink:title="longest diameter of a lateral ocellus" id="ABBRID0EDFAE" xlink:type="simple">OD</abbrev>. Malar space 0.53× as long as eye, malar sulcus straight; mouth cavity 1.45× as wide as malar space. Clypeus with anterior margin weakly bidentate. Facial depression moderate, with weak but slightly raised reticulation. Vertex with setae slightly shorter than <abbrev xmlns:xlink="http://www.w3.org/1999/xlink" xlink:title="longest diameter of a lateral ocellus" id="ABBRID0EHFAE" xlink:type="simple">OD</abbrev>. Torulus with lower edge a little below the ventral edge of eyes. Antenna (Fig. <xref ref-type="fig" rid="F1">2</xref>) with scape 3.8× as long as broad, shorter than an eye length and not reaching vertex; pedicel longer than F1, 1.7–2.0× (1.9×) as long as broad; three anelli; F1–F3 1.1–1.3× (1.2×), 1.0–1.2× (1.2×), and 1.0–1.2× (1.2×) as long as broad respectively; clava broader than F3, 2.0–2.7× (2.7×) as long as broad, longer than F2 and F3 combined, sensilla moderately numerous, relatively long.</p><p><bold><italic>Mesosoma</italic></bold> (Fig. <xref ref-type="fig" rid="F1">3</xref>) 1.3–1.7× (1.4×) as long as broad. Pronotum short, arched. Mid-lobe of mesoscutum 1.2× as broad as long, without median line, with two or three adnotaular setae on each side in one row. Scutellum 1.2× as broad as long; anterior pair of setae in middle, submedian grooves and sublateral grooves distinct, distance between submedian grooves equal to submedian grooves to sublateral grooves. Mesoscutum with extremely fine reticulation, scutellum with similar but finer sculpture. Dorsellum about 2.5× as broad as long. Propodeum medially distinctly longer than dorsellum, smooth and reticulation absent; median carina poorly defined, not distinct; without plicae or traces of plicae at hind margin; spiracle circular, moderate in size and partly exposed, separated from metanotum by about its diameter; callus with four or five setae arranged irregularly. Forewing (Fig. <xref ref-type="fig" rid="F1">4</xref>) 2.0–2.1× (2.1×) as long as broad, with costal cell 1.1–1.5× (1.5×) as long as <abbrev xmlns:xlink="http://www.w3.org/1999/xlink" xlink:title="marginal vein" id="ABBRID0E5FAE" xlink:type="simple">MV</abbrev>, <abbrev xmlns:xlink="http://www.w3.org/1999/xlink" xlink:title="marginal vein" id="ABBRID0ECGAE" xlink:type="simple">MV</abbrev> 2.1–2.6× (2.1×) as long as <abbrev xmlns:xlink="http://www.w3.org/1999/xlink" xlink:title="stigmal vein" id="ABBRID0EGGAE" xlink:type="simple">STV</abbrev>; <abbrev xmlns:xlink="http://www.w3.org/1999/xlink" xlink:title="submarginal vein" id="ABBRID0EKGAE" xlink:type="simple">SMV</abbrev> with two dorsal setae; speculum medium-sized, closed posteriorly. Hind wing (Fig. <xref ref-type="fig" rid="F1">4</xref>) 4.5–4.8× (4.8×) as long as broad. Legs (Fig. <xref ref-type="fig" rid="F1">6</xref>) of medium length and thickness, meso- and metabasitarsus distinctly shorter than (0.6–0.7×) corresponding second tarsomeres.</p><fig id="F1" position="float" orientation="portrait"><object-id xmlns:xlink="http://www.w3.org/1999/xlink" content-type="doi" xlink:type="simple">10.3897/zookeys.950.48795.figures1-6</object-id><object-id xmlns:xlink="http://www.w3.org/1999/xlink" content-type="arpha" xlink:type="simple">875307C2-DDD7-513A-AFD5-3EB96DC2860A</object-id><label>Figures 1–6.</label><caption><p><italic><tp:taxon-name><tp:taxon-name-part taxon-name-part-type="genus" reg="Oomyzus">Oomyzus</tp:taxon-name-part> <tp:taxon-name-part taxon-name-part-type="species" reg="flavotibialis">flavotibialis</tp:taxon-name-part></tp:taxon-name></italic> sp. nov. holotype, female <bold>1</bold> head, frontal view <bold>2</bold> antenna, lateral view <bold>3</bold> mesosoma, dorsal view <bold>4</bold> fore- and hind wings, dorsal view <bold>5</bold> metasoma, ventral view <bold>6</bold> legs, lateral view. Scale bars: 100 μm.</p></caption><graphic xmlns:xlink="http://www.w3.org/1999/xlink" xlink:href="zookeys-950-041-g001.jpg" position="float" orientation="portrait" xlink:type="simple" id="oo_432974.jpg"><uri content-type="original_file" xlink:type="simple">https://binary.pensoft.net/fig/432974</uri></graphic></fig><p><bold>Metasoma</bold> (Fig. <xref ref-type="fig" rid="F1">5</xref>) ovate, slightly depressed dorsally, as long as or slightly longer than mesosoma, 1.5–1.7× (1.6×) as long as broad; cercal setae subequal in length. Ovipositor originated from about basal third of gaster, about 0.6× as long as gaster and not exerted at apex, third valvula 0.22× as long as second valvifer.</p><p><bold>Male.</bold> Similar to female. Antenna (Fig. <xref ref-type="fig" rid="F2">7</xref>) with scape robust, shorter than an eye, 2.62× as long as broad; plaque 0.67× as long as scape; pedicel 1.71× as long as broad; F1 quadrate, shorter than other funicular segments, F2–F4 similar in shape, 1.40× as long as broad; clava broader than funicle, 2.74× as long as broad. Forewing (Fig. <xref ref-type="fig" rid="F2">8</xref>) with costal cell 1.4× as long as <abbrev xmlns:xlink="http://www.w3.org/1999/xlink" xlink:title="marginal vein" id="ABBRID0EOIAE" xlink:type="simple">MV</abbrev>, <abbrev xmlns:xlink="http://www.w3.org/1999/xlink" xlink:title="marginal vein" id="ABBRID0ESIAE" xlink:type="simple">MV</abbrev> 2.5× as long as <abbrev xmlns:xlink="http://www.w3.org/1999/xlink" xlink:title="stigmal vein" id="ABBRID0EWIAE" xlink:type="simple">STV</abbrev>.</p><fig id="F2" position="float" orientation="portrait"><object-id xmlns:xlink="http://www.w3.org/1999/xlink" content-type="doi" xlink:type="simple">10.3897/zookeys.950.48795.figures7-8</object-id><object-id xmlns:xlink="http://www.w3.org/1999/xlink" content-type="arpha" xlink:type="simple">9F04E3BD-A78A-58AA-8606-FE5EEFF1A26D</object-id><label>Figures 7, 8.</label><caption><p><italic><tp:taxon-name><tp:taxon-name-part taxon-name-part-type="genus" reg="Oomyzus">Oomyzus</tp:taxon-name-part> <tp:taxon-name-part taxon-name-part-type="species" reg="flavotibialis">flavotibialis</tp:taxon-name-part></tp:taxon-name></italic> sp. nov., paratype male <bold>7</bold> antenna, lateral view <bold>8</bold> forewing, dorsal view. Scale bars: 100 μm.</p></caption><graphic xmlns:xlink="http://www.w3.org/1999/xlink" xlink:href="zookeys-950-041-g002.jpg" position="float" orientation="portrait" xlink:type="simple" id="oo_432975.jpg"><uri content-type="original_file" xlink:type="simple">https://binary.pensoft.net/fig/432975</uri></graphic></fig></tp:treatment-sec><tp:treatment-sec sec-type="host" id="SECID0EWJAE"><title>Host.</title><p>Unknown.</p></tp:treatment-sec><tp:treatment-sec sec-type="distribution" id="SECID0E2JAE"><title>Distribution.</title><p>China (Liaoning, Shandong).</p></tp:treatment-sec><tp:treatment-sec sec-type="etymology" id="SECID0EAKAE"><title>Etymology.</title><p><italic><tp:taxon-name><tp:taxon-name-part taxon-name-part-type="genus" reg="Flavus">Flavus</tp:taxon-name-part></tp:taxon-name></italic>, Latin for yellow, golden; in reference to the completely yellow tibiae.</p></tp:treatment-sec><ref-list><ref id="B3"><mixed-citation xmlns:xlink="http://www.w3.org/1999/xlink" xlink:type="simple"><person-group><name name-style="western"><surname>Graham</surname><given-names>MWRdeV</given-names></name></person-group> (<year>1991</year>) <article-title>A reclassification of the European <tp:taxon-name><tp:taxon-name-part taxon-name-part-type="subfamily">Tetrastichinae</tp:taxon-name-part></tp:taxon-name> (<tp:taxon-name><tp:taxon-name-part taxon-name-part-type="order">Hymenoptera</tp:taxon-name-part></tp:taxon-name>: <tp:taxon-name><tp:taxon-name-part taxon-name-part-type="family">Eulophidae</tp:taxon-name-part></tp:taxon-name>): revision of the remaining genera.</article-title><source>Memoirs of the American Entomological Institute</source><volume>49</volume>: <fpage>1</fpage>–<lpage>322</lpage>.</mixed-citation></ref></ref-list></tp:taxon-treatment>
