# Supplementary material for: A new species of Oomyzus Rondani (Hymenoptera, Eulophidae) and first record of O. gallerucae (Fonscolombe) from China, with a key to Chinese species
Source: Zookeys. 2020 Jul 20;950:41–9. doi: 10.3897/zookeys.950.48795 (PMC7387362; doi:10.3897/zookeys.950.48795)
Supplement: XML Treatment for Oomyzus gallerucae [file zookeys.950.48795-treatment2.xml]

<!DOCTYPE tp:taxon-treatment
  PUBLIC "-//TaxonX//DTD Taxonomic Treatment Publishing DTD v0 20100105//EN" "tax-treatment-NSO.dtd">
<tp:taxon-treatment xmlns:tp="http://www.plazi.org/taxpub"><tp:treatment-meta><kwd-group><label>Taxon classification</label><kwd><named-content xmlns:xlink="http://www.w3.org/1999/xlink" content-type="kingdom">Animalia</named-content></kwd><kwd><named-content xmlns:xlink="http://www.w3.org/1999/xlink" content-type="order">Hymenoptera</named-content></kwd><kwd><named-content xmlns:xlink="http://www.w3.org/1999/xlink" content-type="family">Eulophidae</named-content></kwd></kwd-group><mixed-citation publication-type="journal"><person-group><name><surname>Li</surname><given-names>Wen-Jian</given-names></name><name><surname>Li</surname><given-names>Cheng-De</given-names></name></person-group><article-title>A new species of <italic><tp:taxon-name><tp:taxon-name-part taxon-name-part-type="genus" reg="Oomyzus">Oomyzus</tp:taxon-name-part></tp:taxon-name></italic> Rondani (<tp:taxon-name><tp:taxon-name-part taxon-name-part-type="order">Hymenoptera</tp:taxon-name-part></tp:taxon-name>, <tp:taxon-name><tp:taxon-name-part taxon-name-part-type="family">Eulophidae</tp:taxon-name-part></tp:taxon-name>) and first record of <italic><tp:taxon-name><tp:taxon-name-part taxon-name-part-type="genus" reg="Oomyzus">O.</tp:taxon-name-part> <tp:taxon-name-part taxon-name-part-type="species" reg="gallerucae">gallerucae</tp:taxon-name-part></tp:taxon-name></italic> (Fonscolombe) from China, with a key to Chinese species</article-title><source>Zookeys</source><day>20</day><month>7</month><year>2020</year><volume>950</volume><fpage>41</fpage><lpage>49</lpage><pub-id pub-id-type="doi">10.3897/zookeys.950.48795</pub-id></mixed-citation></tp:treatment-meta><tp:nomenclature><tp:taxon-name><object-id xmlns:xlink="http://www.w3.org/1999/xlink" content-type="arpha" xlink:type="simple">FDFDA31F-71DF-5DEE-85C0-3174DED02FBB</object-id>
              <tp:taxon-name-part taxon-name-part-type="genus" reg="Oomyzus">Oomyzus</tp:taxon-name-part>
              <tp:taxon-name-part taxon-name-part-type="species" reg="gallerucae">gallerucae</tp:taxon-name-part>
            </tp:taxon-name><tp:taxon-authority>(Fonscolombe)</tp:taxon-authority><xref ref-type="fig" rid="F3">Figures 9–14</xref></tp:nomenclature><tp:treatment-sec sec-type="material" id="SECID0EVLAE"><title>Material examined.</title><p>China, <bold>Liaoning Province</bold>, Fushun City, 18.VI.2012, Hui Geng, Xiang-Xiang Jin, and Jiang Liu, sweeping [2 females on slides, <abbrev xmlns:xlink="http://www.w3.org/1999/xlink" content-type="institution" xlink:title="Northeast Forestry University, Harbin" id="ABBRID0E4LAE" xlink:type="simple">NEFU</abbrev>].</p></tp:treatment-sec><tp:treatment-sec sec-type="diagnosis" id="SECID0ECMAE"><title>Diagnosis.</title><p><bold>Female.</bold> Head (Fig. <xref ref-type="fig" rid="F3">9</xref>) with <abbrev xmlns:xlink="http://www.w3.org/1999/xlink" xlink:title="minimum distance between lateral ocelli" id="ABBRID0EOMAE" xlink:type="simple">POL</abbrev> about 2× <abbrev xmlns:xlink="http://www.w3.org/1999/xlink" xlink:title="minimum distance between lateral ocellus and eye margin" id="ABBRID0ESMAE" xlink:type="simple">OOL</abbrev>. Antenna (Fig. <xref ref-type="fig" rid="F3">10</xref>) with funicle segments quadrate or only very slightly longer than wide; clava as long as funicle, 2.7× as long as broad. Mesosoma (Fig. <xref ref-type="fig" rid="F3">11</xref>) 1.20–1.25× as long as broad. Mesoscutum midlobe with three adnotaular setae on each side in one row, median line present. Propodeum medially as long as or slightly shorter than dorsellum, median carina raised, narrower in front but broadening posteriorly. Forewing (Fig. <xref ref-type="fig" rid="F3">12</xref>) costal cell as long as or slightly longer than <abbrev xmlns:xlink="http://www.w3.org/1999/xlink" xlink:title="marginal vein" id="ABBRID0ECNAE" xlink:type="simple">MV</abbrev>; <abbrev xmlns:xlink="http://www.w3.org/1999/xlink" xlink:title="submarginal vein" id="ABBRID0EGNAE" xlink:type="simple">SMV</abbrev> with one dorsal seta; <abbrev xmlns:xlink="http://www.w3.org/1999/xlink" xlink:title="marginal vein" id="ABBRID0EKNAE" xlink:type="simple">MV</abbrev> 2.8–3.2× <abbrev xmlns:xlink="http://www.w3.org/1999/xlink" xlink:title="stigmal vein" id="ABBRID0EONAE" xlink:type="simple">STV</abbrev>. <bold>Male.</bold> Unknown for Chinese material.</p><fig id="F3" position="float" orientation="portrait"><object-id xmlns:xlink="http://www.w3.org/1999/xlink" content-type="doi" xlink:type="simple">10.3897/zookeys.950.48795.figures9-14</object-id><object-id xmlns:xlink="http://www.w3.org/1999/xlink" content-type="arpha" xlink:type="simple">B7F90C56-080D-514E-BEAA-B5E306DF16E4</object-id><label>Figures 9–14.</label><caption><p><italic><tp:taxon-name><tp:taxon-name-part taxon-name-part-type="genus" reg="Oomyzus">Oomyzus</tp:taxon-name-part> <tp:taxon-name-part taxon-name-part-type="species" reg="gallerucae">gallerucae</tp:taxon-name-part></tp:taxon-name></italic>, female <bold>9</bold> head, frontal view (partly destroyed) <bold>10</bold> antenna, lateral view <bold>11</bold> mesosoma, dorsal view <bold>12</bold> fore- and hind wings, dorsal view <bold>13</bold> metasoma, ventral view <bold>14</bold> legs, lateral view. Scale bars: 100 μm.</p></caption><graphic xmlns:xlink="http://www.w3.org/1999/xlink" xlink:href="zookeys-950-041-g003.jpg" position="float" orientation="portrait" xlink:type="simple" id="oo_432976.jpg"><uri content-type="original_file" xlink:type="simple">https://binary.pensoft.net/fig/432976</uri></graphic></fig></tp:treatment-sec><tp:treatment-sec sec-type="comments" id="SECID0EYOAE"><title>Comments.</title><p>Our specimens agree well with the description by <xref ref-type="bibr" rid="B2">Graham (1985)</xref>. For a redescription and taxonomic history, see <xref ref-type="bibr" rid="B2">Graham (1985)</xref>.</p></tp:treatment-sec><tp:treatment-sec sec-type="host" id="SECID0EGPAE"><title>Hosts.</title><p>Unknown from China. Outside records include: <italic><tp:taxon-name><tp:taxon-name-part taxon-name-part-type="genus" reg="Cassida">Cassida</tp:taxon-name-part> <tp:taxon-name-part taxon-name-part-type="species" reg="rubiginosa">rubiginosa</tp:taxon-name-part></tp:taxon-name></italic> (Thompson, 1955), <italic><tp:taxon-name><tp:taxon-name-part taxon-name-part-type="genus" reg="Galerucella">Galerucella</tp:taxon-name-part> <tp:taxon-name-part taxon-name-part-type="species" reg="lineola">lineola</tp:taxon-name-part></tp:taxon-name></italic> (Herting, 1973), <italic><tp:taxon-name><tp:taxon-name-part taxon-name-part-type="genus" reg="Galerucella">Galerucella</tp:taxon-name-part> <tp:taxon-name-part taxon-name-part-type="species" reg="singhara">singhara</tp:taxon-name-part></tp:taxon-name></italic> (Husain &amp; Khan, 1986), <italic><tp:taxon-name><tp:taxon-name-part taxon-name-part-type="genus" reg="Galerucella">Galerucella</tp:taxon-name-part> <tp:taxon-name-part taxon-name-part-type="species" reg="xanthomelaena">xanthomelaena</tp:taxon-name-part></tp:taxon-name></italic> (Peck, 1963), <italic><tp:taxon-name><tp:taxon-name-part taxon-name-part-type="genus" reg="Xanthogaleruca">Xanthogaleruca</tp:taxon-name-part> <tp:taxon-name-part taxon-name-part-type="species" reg="luteola">luteola</tp:taxon-name-part></tp:taxon-name></italic> (Meiners &amp; Hilker, 1997) =<italic><tp:taxon-name><tp:taxon-name-part taxon-name-part-type="genus" reg="Galerucella">Galerucella</tp:taxon-name-part> <tp:taxon-name-part taxon-name-part-type="species" reg="luteola">luteola</tp:taxon-name-part></tp:taxon-name></italic> (<xref ref-type="bibr" rid="B4">Hesami et al., 2010</xref>) = <italic><tp:taxon-name><tp:taxon-name-part taxon-name-part-type="genus" reg="Pyrrhalta">Pyrrhalta</tp:taxon-name-part> <tp:taxon-name-part taxon-name-part-type="species" reg="luteola">luteola</tp:taxon-name-part></tp:taxon-name></italic> (Graham, 1985) (<tp:taxon-name><tp:taxon-name-part taxon-name-part-type="order">Coleoptera</tp:taxon-name-part></tp:taxon-name>: <tp:taxon-name><tp:taxon-name-part taxon-name-part-type="family">Chrysomelidae</tp:taxon-name-part></tp:taxon-name>)</p></tp:treatment-sec><tp:treatment-sec sec-type="distribution" id="SECID0EHSAE"><title>Distribution.</title><p>China (Liaoning) [new record], India, Iran, Russia, many countries in Europe, USA, Argentina, Australia.</p></tp:treatment-sec><ref-list><ref id="B2"><mixed-citation xmlns:xlink="http://www.w3.org/1999/xlink" xlink:type="simple"><person-group><name name-style="western"><surname>Graham</surname><given-names>MWRdeV</given-names></name></person-group> (<year>1985</year>) <article-title><italic><tp:taxon-name><tp:taxon-name-part taxon-name-part-type="genus">Tetrastichus</tp:taxon-name-part></tp:taxon-name></italic> species (<tp:taxon-name><tp:taxon-name-part taxon-name-part-type="order">Hymenoptera</tp:taxon-name-part></tp:taxon-name>, <tp:taxon-name><tp:taxon-name-part taxon-name-part-type="family">Eulophidae</tp:taxon-name-part></tp:taxon-name>), parasitizing the elm-leaf beetle <italic><tp:taxon-name><tp:taxon-name-part taxon-name-part-type="genus">Pyrrhalta</tp:taxon-name-part> <tp:taxon-name-part taxon-name-part-type="species">luteola</tp:taxon-name-part></tp:taxon-name></italic> (Müll.) and allied hosts.</article-title><source>Journal of Natural History</source><volume>19</volume>: <fpage>1059</fpage>–<lpage>1071</lpage>. <ext-link xlink:type="simple" ext-link-type="doi" xlink:href="10.1080/00222938500770661">https://doi.org/10.1080/00222938500770661</ext-link></mixed-citation></ref><ref id="B4"><mixed-citation xmlns:xlink="http://www.w3.org/1999/xlink" xlink:type="simple"><person-group><name name-style="western"><surname>Hesami</surname><given-names>S</given-names></name><name name-style="western"><surname>Ebrahimi</surname><given-names>E</given-names></name><name name-style="western"><surname>Ostovan</surname><given-names>H</given-names></name><name name-style="western"><surname>Shojai</surname><given-names>M</given-names></name><name name-style="western"><surname>Kamali</surname><given-names>K</given-names></name><name name-style="western"><surname>Yefremova</surname><given-names>Z</given-names></name><name name-style="western"><surname>Yegorenkova</surname><given-names>E</given-names></name></person-group> (<year>2010</year>) <article-title>Contribution to the study of <tp:taxon-name><tp:taxon-name-part taxon-name-part-type="family">Eulophidae</tp:taxon-name-part></tp:taxon-name> (<tp:taxon-name><tp:taxon-name-part taxon-name-part-type="order">Hymenoptera</tp:taxon-name-part></tp:taxon-name>: <tp:taxon-name><tp:taxon-name-part taxon-name-part-type="superfamily">Chalcidoidea</tp:taxon-name-part></tp:taxon-name>) of Fars province of Iran: I-subfamilies <tp:taxon-name><tp:taxon-name-part taxon-name-part-type="subfamily">Entedoninae</tp:taxon-name-part></tp:taxon-name> and <tp:taxon-name><tp:taxon-name-part taxon-name-part-type="subfamily">Tetrastichinae</tp:taxon-name-part></tp:taxon-name>.</article-title><source>Munis Entomology &amp; Zoology</source><volume>5</volume>(<issue>1</issue>): <fpage>148</fpage>–<lpage>157</lpage>.</mixed-citation></ref></ref-list></tp:taxon-treatment>
